# Supplementary material for: Ultraviolet radiation drives mutations in a subset of mucosal melanomas
Source: Nat Commun. 2021 Jan 11;12:259. doi: 10.1038/s41467-020-20432-5 (PMC7801393; doi:10.1038/s41467-020-20432-5)
Supplement: Supplementary file 4 — Supplementary Data 1 [file 41467_2020_20432_MOESM4_ESM.xlsx]

## Sheet: Supplementary Data 1
Sample	Total numbers of SNV	Total numbers of Indels	Numbers of large duplication	Numbers of large deletion	Numbers of large inversion	Numbers of large translocation	Total numbers of structural variants	Signature 1	Signature 2	Signature 3	Signature 5	Signature 7	Signature 8	Signature 9	Signature 11	Signature 12	Signature 16	Signature 18	Unassigned weights for mutational signatures	Fraction of genome loss	Fraction of genome gain	BRAF	NRAS	NF1	KIT	CDKN2A	FGFR2	FGFR4	MAP3K1	ERBB4	NFKBIE	SALL4	TERT	GRIN2A	TP53	TYRP1	Tert Promoter Hotspot	Tert Promoter Hotspot
MuM1	8025	18	0	5	4	4	13	0.0896739	0	0.164729	0.51726	0	0	0.0700717	0	0	0	0	0.158265	0.106317	0.0772101
MuM2	8425	129	2	1	0	0	3	0.164583	0	0.0746874	0.357704	0	0	0	0	0	0.24243	0	0.160596	0.00595009	0.114511		Q61R														chr5:1295228
MuM3	9857	59	3	8	2	2	15	0.166543	0	0.137932	0.318905	0	0	0	0	0	0.152253	0	0.224367	0.290309	0.151358
MuM4	10156	118	2	27	3	3	35	0.206352	0	0.116129	0.228957	0	0	0.112067	0	0	0.206055	0	0.13044	0.148589	0.182195	K483E
MuM5	10390	344	40	36	12	17	105	0.209539	0	0.14248	0.161536	0	0.0910203	0.0698651	0	0	0.193275	0	0.132284	0.168909	0.10843
MuM6	11792	374	67	68	133	115	383	0.144407	0	0	0.442454	0	0.0972166	0	0	0	0.1335	0	0.182422	0.000950662	0.764665				L572P
MuM7	14590	333	38	56	75	172	341	0.173407	0	0.121021	0.251743	0	0.179312	0	0	0	0.116993	0	0.157524	0.00899036	0.861179
MuM8	16897	147	64	77	106	191	438	0.0613179	0	0.160707	0	0	0.0743788	0	0.14055	0	0.210248	0.0970106	0.255789	0.0217886	0.772138
MuM9	20538	106	18	10	17	9	54	0	0	0.223746	0.276685	0	0	0.12159	0	0	0.0937998	0	0.2841	0.0889091	0.73747		G12C
MuM10	42649	331	32	69	60	47	208	0	0	0	0	0.469543	0.223313	0	0.133183	0	0.0650453	0	0.108916	0.00123062	0.708193															N353Vfs*31
MuM11	69871	312	36	99	60	22	217	0	0.0770875	0.130091	0	0.714479	0	0	0	0	0	0	0.0783422	0.0351059	0.704426												E782K
MuM12	89895	36	2	5	4	3	14	0	0.145465	0	0	0.854535	0	0	0	0	0	0	0	0.10715	0.0802701	V600E
MuM13	91773	49	14	95	41	82	232	0	0.119631	0	0	0.880369	0	0	0	0	0	0	0	0.236111	0.43979	V600E								P996L							chr5:1295228
MuM14	100098	561	35	165	102	129	431	0	0	0	0	0.722573	0	0	0.0635157	0	0.0981503	0	0.115761	0.0232651	0.804783	S467L										S539N			T205S
MuM15	126936	427	29	54	56	33	172	0	0.13336	0	0	0.798529	0.0647224	0	0	0	0	0	0.0033881	0.0789963	0.572141					W160G	S683F
MuM16	227551	1178	4	11	1	2	18	0	0.110429	0	0	0.889571	0	0	0	0	0	0	0	0.0891799	0.0278642	S467L	G13R											R681Q	P98S		chr5:1295228
MuM17	238808	606	0	5	1	1	7	0	0.0950598	0	0	0.90494	0	0	0	0	0	0	0	0.0872086	0.0749497	V600E						E330D										chr5:129525
MuM18	274061	558	22	40	41	25	128	0	0.145458	0	0	0.770139	0	0	0	0	0	0	0.0844026	0.000287364	0.909871	G466E		E1220*			E667A	T354I			L32F			D731N				chr5:129525
Cut1	9838	97	9	13	10	21	53	0.0864782	0	0.103726	0.206249	0	0.14776	0.0651977	0.062107	0	0.183158	0	0.145324	0.212981	0.0959384	V600E
Cut2	11716	98	4	7	7	10	28	0.156537	0	0.152504	0	0	0.165776	0.0626857	0.0784725	0	0.195205	0	0.188819	0.323156	0.0161428	V600E
Cut3	12607	223	3	18	6	3	30	0.147629	0	0.191143	0.335494	0	0	0	0	0.064792	0.144882	0	0.11606	0.0457648	0.120837
Cut4	20021	181	17	28	26	269	340	0	0.0734049	0	0	0.531838	0	0	0	0	0.230176	0	0.164581	0.210306	0.0609609	V600E
Cut5	27876	30	0	1	1	3	5	0	0.102378	0	0	0.676281	0	0	0	0	0.137289	0	0.0840531	NA	NA		Q61K							S184L
Cut6	32030	164	0	10	8	3	21	0	0.120742	0	0	0.610136	0	0	0	0	0.105927	0	0.163196	0.154249	0.0679802		Q61K															chr5:129525
Cut7	33337	266	8	30	24	28	90	0	0.0996709	0	0	0.591365	0.136819	0	0.0794115	0	0	0	0.0927337	0.22399	0.0424837	V600E
Cut8	33920	175	1	34	0	2	37	0	0.0945486	0	0.0964666	0.789029	0	0	0	0	0	0	0.0199556	0.161416	0.0104499	V600E
Cut9	40546	75	0	4	0	1	5	0	0.0682377	0	0.213695	0.574656	0	0	0	0	0	0	0.143411	0.143698	0.467932	V600E
Cut10	45362	341	7	11	9	1	28	0	0.0861556	0	0	0.779497	0	0	0	0	0.112928	0	0.0214188	0.000225983	0.778974		Q61K			R80*
Cut11	51483	162	7	6	11	12	36	0	0.0871583	0	0.177375	0.573533	0	0	0	0	0	0	0.161934	0.0890838	0.228299		Q61R															chr5:129525
Cut12	52773	355	2	23	4	7	36	0	0.113093	0	0	0.690642	0	0	0	0	0.094507	0	0.101758	0.0190061	0.0629943		Q61K							E382K								chr5:129525
Cut13	57749	24	1	0	0	7	8	0	0.146058	0	0	0.787388	0	0	0	0.0616893	0	0	0.00486484	0.00814168	0.014475	V600E																chr5:129525
Cut14	60189	302	14	12	24	3	53	0	0.146026	0	0	0.831812	0	0	0	0	0	0	0.0221619	0.000199908	0.881018		Q61K
Cut15	62563	23	0	7	1	8	16	0	0.092941	0	0	0.870337	0	0	0	0	0	0	0.0367224	0.217334	0.38778	V600E											E440Q
Cut16	67354	29	0	1	0	0	1	0	0.190198	0	0	0.706868	0	0.0699674	0	0	0	0	0.0329665	0.0128765	0.00433875
Cut17	69402	542	13	35	9	6	63	0	0.0887788	0	0	0.613776	0	0.113784	0.0638273	0	0	0	0.119834	0.00500048	0.739117	V600E																chr5:129525
Cut18	75239	195	20	25	44	7	96	0	0.120974	0	0	0.698502	0	0	0	0	0	0	0.180524	0.114209	0.0257837	K601E
Cut19	76946	106	1	4	2	2	9	0	0.128589	0	0	0.684733	0	0	0	0	0	0	0.186678	0.289557	0.159769	V600E																chr5:129525
Cut20	83705	580	2	36	2	2	42	0	0.107361	0	0	0.669258	0	0	0.0744302	0	0.0864462	0	0.062505	0.000411757	0.842937	V600E
Cut21	88245	413	4	17	10	13	44	0	0.11477	0	0	0.781181	0	0.0690749	0	0	0	0	0.0349746	0.00123191	0.969289		Q61K														chr5:1295228
Cut22	89070	428	2	8	7	2	19	0	0.0887491	0	0	0.764201	0	0	0	0	0.0941872	0	0.0528629	0.106383	0.0679667		Q61R
Cut23	90380	270	3	19	5	9	36	0	0.130818	0	0	0.861319	0	0	0	0	0	0	0.00786315	0.210566	0.00465505	V600E											D768N
Cut24	90435	667	10	3	0	1	14	0	0.09161	0	0	0.779053	0	0	0	0	0.0799356	0	0.0494019	0.00196026	0.96103		Q61K															chr5:129525
Cut25	91409	503	5	8	2	10	25	0	0.0816074	0	0	0.737063	0	0.145913	0	0	0	0	0.0354164	0.00953979	0.416264	V600E		S75F			G364R
Cut26	107103	348	6	6	0	2	14	0	0.113174	0	0	0.886826	0	0	0	0	0	0	0	0.0624213	0.139206	V600G								R106C								chr5:129525
Cut27	109898	677	4	24	27	33	88	0	0.12881	0	0	0.78018	0	0	0	0	0.0833456	0	0.00766391	0.0773023	0.0563553
Cut28	110951	774	8	12	6	8	34	0	0.0816036	0	0	0.769108	0	0	0	0	0.0681313	0	0.0811574	0.110611	0.0441302																	chr5:129525
Cut29	119058	457	1	25	1	1	28	0	0.102129	0	0	0.802104	0	0.0875407	0	0	0	0	0.00822675	0.000127942	0.902174	V600E															chr5:1295228
Cut30	139105	1005	10	48	7	10	75	0	0.07545	0	0	0.814483	0	0	0	0	0.0762947	0	0.0337723	0.189945	0.0137861		Q61R				S437T						P771S				chr5:1295228
Cut31	164003	134	15	18	4	6	43	0	0.102119	0	0	0.883859	0	0	0	0	0	0	0.0140224	0.156878	0.140251	V600E
Cut32	164574	706	4	16	7	7	34	0	0.0800362	0	0	0.872445	0	0	0	0	0	0	0.0475183	0.0743526	0.158091		Q61R	Q2228* and S144F				E212K						G275E
Cut33	179215	28	0	1	0	0	1	0	0.0774892	0	0	0.722745	0	0	0.0982645	0	0	0	0.101501	0.170855	0.0598454					P63L
Cut34	183449	23	0	1	0	0	1	0	0.0994918	0	0	0.800021	0	0.081333	0	0	0	0	0.0191544	0.29256	0.0720725				E368K					R81*			P721S
Cut35	209315	16	1	2	0	0	3	0	0.0951917	0	0	0.720678	0	0	0	0	0.0933727	0	0.0907573	0.206974	0.0227525									K829E					S195F
Cut36	217708	1785	4	105	7	10	126	0	0.0654097	0	0	0.773221	0	0	0.0685817	0	0.07359	0	0.0191975	0.132535	0.0109853																chr5:1295228
Cut37	242569	550	6	17	16	9	48	0	0.1212	0	0	0.8788	0	0	0	0	0	0	0	0.00448833	0.91008	G469R								D843N and R711C	G34E			H1129Y and L608F	R88Q			chr5:129525
Cut38	275597	867	0	30	14	13	57	0	0	0	0	0.683723	0.0880637	0	0.132641	0	0	0	0.0955729	0.0328318	0.730687			E962*		P94S and R80*									R248W and S241F			chr5:129525
Cut39	280522	696	7	61	5	12	85	0	0.0863322	0	0	0.836854	0	0	0	0	0	0	0.0768141	0.0516065	0.0574148	G466E	A146V	F1479L			W19* and D786E	G9R						S1462F and P31L	T967M and P452S		chr5:1295228
Cut40	293457	280	0	5	0	0	5	0	0.144777	0	0	0.807247	0	0	0	0	0	0	0.0479757	0.197093	0.259338					E153K				R928L and P517L					P278L		chr5:1295228
Cut41	306690	1323	54	99	131	73	357	0	0.140212	0	0	0.837082	0	0	0	0	0	0	0.0227056	0.164375	0.132852		G13D	Q1010* and G629R		P63L	E476K and R210Q								G62R
Cut42	311703	64	0	3	1	2	6	0	0	0	0	0.774044	0	0	0.152401	0	0	0	0.0735549	0.330274	0.338014				V50L					P1149S					R342* and E336*
Cut43	322518	1420	5	15	2	16	38	0	0.0768361	0	0	0.864812	0	0	0	0	0	0	0.0583523	0.11143	0.360843	G466E		E2339*					S1043F	G500E				S905F and S349F				chr5:129525
Cut44	323821	2432	11	50	23	57	141	0	0.0726696	0	0	0.820205	0	0.0902013	0	0	0	0	0.0169246	0.000178815	0.880431		Q61H
Cut45	350609	2281	13	79	18	84	194	0	0.153716	0	0	0.816947	0	0	0	0	0	0	0.0293371	0.106503	0.0931863				N655K		R479K	E701K	Q870*	L651F and K592*				P1030L
Cut46	401629	1101	9	26	6	18	59	0	0.117693	0	0	0.882307	0	0	0	0	0	0	0	0.00240787	0.945942													L1368F and M788I	R248W
Cut47	444020	3434	11	53	4	12	80	0	0.0950694	0	0	0.735851	0	0	0	0	0.0663785	0	0.102701	0.0559074	0.037537									P574S	G34E			S1342F and K1047R
Cut48	459296	864	6	21	5	2	34	0	0.171526	0	0	0.828474	0	0	0	0	0	0	0	0.0123089	0.822339			Q912* and S1443L		P81L				S1270F and G741R				E1156K and M536I	R248W		chr5:1295228
Cut49	488963	427	3	12	2	4	21	0	0.140305	0	0	0.859695	0	0	0	0	0	0	0	0.000214807	0.582893		G13D	Q1255*			M218I								E271K and P177L
Cut50	569842	2042	17	36	42	35	130	0	0.106714	0	0	0.729411	0	0	0.06562	0	0	0	0.0982553	0.147033	0.0543203			P1416L			E160K			P263L
Cut51	705781	2955	5	25	13	18	61	0	0.0619675	0	0	0.760831	0	0	0.101148	0	0	0	0.076054	0.00195213	0.86163			R440*						G1207E and W904* and D843N			L769P	G1197S	R342* and G345S
Cut52	740084	2884	12	44	14	20	90	0	0.154677	0	0	0.845323	0	0	0	0	0	0	0	0.218963	0.102378	G469R	K117R	R440* and M1035K						P1170S	G34R		M549L	E1137K and D1035N and N35K			chr5:1295228
Cut53	834698	2098	8	24	22	77	131	0	0.169574	0	0	0.830426	0	0	0	0	0	0	0	0.112092	0.039582	V600E and G759E				P63L							G254R	G2063E and P21S		E180K
Cut54	938462	3661	13	68	8	10	99	0	0.134918	0	0	0.772659	0	0	0	0	0	0	0.0924231	0.00505795	0.974445	S467L	Q61R and Q61K		E117K	D108G and E37*			S292P	R1250W			A114V	E427K and P269S and E182K	E258*		chr5:1295228
